# Supplementary material for: Accumulation of copy-back viral genomes during respiratory syncytial virus infection is preceded by diversification of the copy-back viral genome population followed by selection
Source: Virus Evol. 2022 Sep 28;8(2):veac091. doi: 10.1093/ve/veac091 (PMC9615430; doi:10.1093/ve/veac091)
Supplement: veac091_Supp [file veac091_supp.zip]

Archive with 1 entries (1 files):
- suppl_data/Supplementary Data.docx
